# Supplementary material for: The impact of a computerized physician order entry system implementation on 20 different criteria of medication documentation—a before-and-after study
Source: BMC Med Inform Decis Mak. 2021 Oct 11;21:279. doi: 10.1186/s12911-021-01607-6 (PMC8504043; doi:10.1186/s12911-021-01607-6)
Supplement: Supplementary file 1 — Additional file 1. Assessment scheme for categorisation of prescriptions. Assessment scheme in accordance to the recommendation “Good prescribing practice in drug therapy” (APS). APS: alliance for patient safety; CPOE: computerized physician order entry; eGFR: estimated glomerular filtration rate. [file 12911_2021_1607_MOESM1_ESM.xlsx]

## Sheet: Tabelle1
The impact of a computerized physician order entry system implementation on 20 different criteria of medication documentation – a before-and-after study
Authors: Viktoria Jungreithmayr, Andreas D. Meid, Implementation Team, Walter E. Haefeli, Hanna M. Seidling
Criterion	Recommended Criteria [21]	Marked as fulfilled, when	Marked as not applicable, when
Number	The prescription has included relevant patient data:
1	Allergies and intolerances	Allergies are documented or “no known allergies” is documented.
2	Age in years	Age in years is documented.
3	Weight in kilograms	Weight is documented on the first or second in-patient treatment day.
4	Organ functions (eGFR and creatinine)	EGFR and creatinine are documented on the first or second in-patient treatment day; exception: for children aged under 18 years the documentation of creatinine alone was assessed as fulfilled.
5	Drug history	Pre-cohort: drug history is documented in written form on the case history questionnaire or in electronic form in AiDKlinik®	Drug history is not documented, but it is plausible that the patient didn’t take any medication upon admission.
		Post-cohort: drug history is documented in the CPOE system
6	The prescription is valid.	Pre-cohort: the prescription is signed
		Post-cohort: always fulfilled
7	The prescription was created with the aid of a computer.	Pre-cohort: never fulfilled
		Post-cohort: always fulfilled
8	The prescription is easy to read.	Pre-cohort: subjective assessment
		Post-cohort: always fulfilled
9	The prescription does not contain any abbreviations for the active substance.	The documented drug name does not entail any abbreviation of the active substance.	The trade name is documented that differs from the active substance name.
	The prescription contains minimum information on the drug:
10	Full trade name or every active substance	The full trade name or every active substance is documented.
11	Dose strength and unit	Both the dose strength and unit are documented.	Milk powder was prescribed.
12	Dosage form and type of release	The dosage form is documented. In case there are different release types available on the market the type of release must be specified.
	The prescription contains minimum dosage information:
13	Single dose and unit	Both the single dose and the unit are documented.	Instead of the single dose, an “X” has been documented and it has not been further specified under which conditions a dose has to be given.
14	Dosage interval	The frequency of intake is documented either in words, as flow rate or as scheme (e.g., 1-0-0-0).
15	The prescription contains the single dose as whole number.	The single dose is documented as whole number, or the formulation can be divided and there is no product with half the dose on the market.	There is no single dose documented.
16	The prescription states invasive, risky administration types clearly and without abbreviations.	Pre-cohort: administration type is clearly assigned to the prescription.	The administration type is not invasive or risky (as prespecified).
		Post-cohort: mode of administration is documented as an abbreviation, which is written out in mouse-over.
17	The prescription clearly indicates the body part and site for administration.	Site of the administration is documented clearly.	Any medication other than eye drops, ear drops or ointments is prescribed.
18	The prescription contains no identifiable risks for the patient.	The clinical checking did not identify any risk for the patient. Defined risks were contraindicated medication, allergy-alert (except for lactose), potential inappropriate medication for the elderly, unconsidered dose adjustment to the kidney function, duplicate orders, and a maximum dose exceeded.
19	The prescription contains the reason for administration.	The prescription contains the reason for administration.	Any medication other than “as needed” prescriptions.
20	The prescription is complete and unambiguous.	The prescription can be put into practice without further clarifications.
References:
[21.] Gute Verordnungspraxis in der Arzneimitteltherapie. Aktionsbündnis Patientensicherheit e.V. 2020. https://www.aps-ev.de/handlungsempfehlungen/. Accessed 12 Feb 2021.
